# Supplementary material for: Embodied Emotion Regulation: The Influence of Implicit Emotional Compatibility on Creative Thinking
Source: Front Psychol. 2020 Aug 6;11:1822. doi: 10.3389/fpsyg.2020.01822 (PMC7424074; doi:10.3389/fpsyg.2020.01822)
Supplement: Supplementary file 1 [file Table_1.XLSX]

## Sheet: Sheet1
subject	age	B	IPART1	IPAt1	IPART2	IPAt2	PART1	PAt1	PART2	PAt2	INART1	INAt1	INART2	INAt2	NART1	NAt1	NART2	NAt2
1	19	1	37576	47	30275	31	18029	25	17869	20	38709	43	49796	50	10551	11	8139	9
2	20	1	29833	41	19873	38	11447	22	12815	19	29008	45	24484	45	11298	15	10081	14
3	22	1	37974	39	33397	46	10136	18	10842	18	32474	46	26882	42	11960	21	11947	17
4	17	1	56291	37	34414	43	15194	20	10130	26	15551	50	38464	50	14268	19	11326	16
5	20	1	31291	55	22235	45	9983	26	8162	26	31311	32	19741	37	6739	9	6069	10
6	19	1	27452	44	20286	38	14726	25	11417	25	31429	53	24115	51	8993	35	5934	36
8	18	1	22457	36	19620	42	11540	19	12933	14	27639	45	24100	51	7646	25	12075	29
10	20	1	26053	45	22127	45	6068	27	9079	26	25857	33	23148	46	6014	25	10167	19
12	20	1	9251	51	7896	48	31037	21	4172	30	9478	46	7050	50	39071	25	4383	30
13	22	1	35873	43	25406	41	13008	19	11677	19	35064	60	17492	53	15623	26	12186	24
14	21	1	21061	35	19384	21	13150	19	10130	26	21628	62	17659	69	11691	36	11326	16
17	24	1	49121	27	61947	27	18194	9	15187	10	17317	57	12597	62	16870	38	12596	18
19	25	1	37011	39	32111	29	13865	14	11520	13	32427	32	30576	29	22295	16	12258	20
20	24	1	96039	38	79711	39	21699	27	26791	29	109124	42	84140	45	18665	27	27417	25
21	19	1	26639	28	31849	29	16011	9	8485	9	32131	27	31144	32	20516	13	19815	14
22	20	1	40498	42	36328	28	15830	14	16304	16	39871	49	36189	56	15397	23	21286	18
2	23	2	29575	45	24756	42	18299	25	11155	24	32871	41	22700	41	19100	15	11153	15
3	24	2	58442	46	52088	50	21551	31	21251	30	29618	49	47355	38	17622	14	10367	11
4	20	2	28222	36	32563	31	11719	23	11202	18	25436	49	23635	47	16150	21	13209	23
5	20	2	33746	35	25167	44	11311	10	7175	9	27842	54	21307	49	9296	24	10614	20
6	19	2	30242	44	31955	49	12850	17	12629	25	35032	47	27962	38	14145	21	11479	15
7	23	2	28576	50	32882	58	13366	15	23165	13	37383	49	27097	42	17693	19	10248	12
8	20	2	33210	37	28390	39	11589	18	9610	18	31913	55	26663	56	10444	18	7737	18
9	19	2	39479	28	30558	36	19470	17	16200	12	35662	47	31476	56	15681	24	12795	23
10	19	2	20745	38	11754	24	12070	15	4958	9	19734	43	9241	18	8122	14	3967	9
11	21	2	27595	34	11423	44	10858	20	6373	26	24556	48	8139	42	8136	19	4275	19
12	20	2	31657	44	29333	59	10677	19	11234	24	31127	53	39506	48	12158	24	7330	13
15	24	2	31905	52	25400	53	13251	31	11592	33	32724	46	25087	52	12562	22	15118	20
17	18	2	31628	35	33937	36	12620	15	13788	15	39017	35	27388	38	16609	20	15872	19
18	19	2	38114	50	29138	56	10238	29	15494	35	35805	32	35980	32	11779	16	14080	17
20	17	2	43692	35	50807	36	10627	29	18850	20	36727	61	63123	56	12314	13	20352	23
21	23	2	50807	36	47078	32	18850	20	19816	19	63123	56	55561	54	20352	23	23619	22
1	20	3	34394	35	28232	27	13075	14	10801	15	35656	51	32406	41	13806	12	15504	11
2	20	3	31205	33	28929	39	25906	26	13788	27	36758	43	31289	50	17265	17	19050	23
4	19	3	37996	32	44389	49	23619	18	20737	26	41198	39	31101	55	14495	20	25796	16
5	20	3	22924	41	16596	41	9353	30	10233	30	23165	34	24053	42	104472	13	9502	10
6	20	3	30164	40	28889	42	17876	23	12881	20	26474	18	29793	22	14577	14	13100	9
7	19	3	17403	58	12753	63	7524	35	11232	27	17287	33	16654	39	10379	17	7069	16
8	20	3	65753	52	29282	45	10766	25	17186	28	44424	43	24820	28	12789	16	12314	12
9	20	3	26577	64	21788	62	12580	31	8335	30	22560	22	19835	22	14498	10	7469	11
10	25	3	25120	72	21941	72	15014	41	12016	42	32360	29	29000	34	15664	17	10855	13
11	25	3	44950	48	33327	46	17720	29	12538	23	34073	57	27269	60	15957	26	13330	18
12	19	3	46070	41	47189	44	14510	19	15804	25	38019	58	17247	60	12574	28	11718	28
13	19	3	18253	30	14685	30	11123	15	10770	16	25380	40	13947	36	12466	15	7614	15
14	23	3	28228	44	21464	37	15424	23	9936	23	25889	38	20600	31	14444	12	8483	9
16	19	3	21984	27	24468	33	11823	13	13900	16	30116	42	21849	37	12868	18	12841	18
17	17	3	42551	51	38925	54	12329	43	11828	44	40533	45	37203	42	15184	15	12323	20
18	18	3	20222	46	21665	51	12149	29	3960	18	22113	39	9996	48	15144	13	4806	26
