# Supplementary material for: Embodied Emotion Regulation: The Influence of Implicit Emotional Compatibility on Creative Thinking
Source: Front Psychol. 2020 Aug 6;11:1822. doi: 10.3389/fpsyg.2020.01822 (PMC7424074; doi:10.3389/fpsyg.2020.01822)
Supplement: Supplementary file 2 [file Table_2.XLSX]

## Sheet: Sheet1
subject	emotion	facial	fluency	originality	zimi
2	1	2	5	1	3
3	1	2	6	5	3
4	1	2	3	2	3
6	1	2	7	3	3
7	1	2	7	2	5
8	1	2	4	0	3
10	1	2	2	1	4
11	1	2	5	4	2
12	1	2	6	5	0
13	1	2	6	4	3
14	1	2	6	1	4
15	1	2	2	1	3
16	1	2	1	0	1
17	1	2	5	1	1
18	1	2	3	1	2
19	1	2	4	2	2
20	1	2	6	1	3
21	1	1	7	2	3
22	1	1	7	5	3
23	1	1	9	2	1
24	1	1	6	3	4
25	1	1	15	8	4
26	1	1	5	3	4
27	1	1	6	1	4
28	1	1	5	2	1
29	1	1	17	7	4
30	1	1	6	3	4
31	1	1	4	1	4
32	1	1	4	0	4
33	1	1	3	2	3
35	1	1	4	1	3
36	1	1	7	2	1
37	1	1	4	3	2
39	1	1	5	2	3
40	1	1	3	1	4
61	2	2	5	3	3
62	2	2	3	1	4
63	2	2	4	2	4
64	2	2	8	0	3
65	2	2	4	1	5
66	2	2	6	2	5
67	2	2	7	3	4
68	2	2	3	1	4
69	2	2	7	5	4
70	2	2	7	6	4
71	2	2	12	4	1
72	2	2	5	1	3
73	2	2	5	5	3
75	2	2	2	2	3
77	2	2	5	2	5
78	2	2	7	4	3
79	2	2	4	2	4
41	2	1	7	3	4
43	2	1	5	1	3
44	2	1	6	4	3
45	2	1	3	1	3
46	2	1	4	0	4
48	2	1	7	2	0
49	2	1	4	0	3
50	2	1	6	2	1
51	2	1	3	0	3
52	2	1	1	0	0
53	2	1	5	0	1
54	2	1	4	0	1
55	2	1	7	1	3
56	2	1	6	2	3
58	2	1	5	1	4
59	2	1	3	1	3
